# Supplementary material for: SARS-CoV-2 Infection of Lung Epithelia Leads to an Increase in the Cleavage and Translocation of RNase-III Drosha; Loss of Drosha Is Associated with a Decrease in Viral Replication
Source: Genes (Basel). 2025 Oct 20;16(10):1239. doi: 10.3390/genes16101239 (PMC12564117; doi:10.3390/genes16101239)
Supplement: Supplementary file 1 [file genes-16-01239-s001.zip]

Archive with 1 entries (1 files):
- genes-3924372-supplementary.pdf
